# Supplementary material for: Insights into Antisite Defect Complex Induced High Ferro-Piezoelectric Properties in KNbO3 Perovskite: First-Principles Study
Source: Materials (Basel). 2024 Jul 11;17(14):3442. doi: 10.3390/ma17143442 (PMC11277845; doi:10.3390/ma17143442)
Supplement: Supplementary file 1 [file materials-17-03442-s001.zip]

Archive with 1 entries (1 files):
- materials-3064844-supplementary.pdf
